# Supplementary material for: Three new species and one new record of the genus Siphunculina from China (Diptera, Chloropidae)
Source: Zookeys. 2017 Aug 2;(687):73–88. doi: 10.3897/zookeys.687.13156 (PMC5672574; doi:10.3897/zookeys.687.13156)
Supplement: XML Treatment for Siphunculina [file zookeys.687.13156-treatment1.xml]

<!DOCTYPE tp:taxon-treatment
  PUBLIC "-//TaxonX//DTD Taxonomic Treatment Publishing DTD v0 20100105//EN" "tax-treatment-NSO.dtd">
<tp:taxon-treatment xmlns:tp="http://www.plazi.org/taxpub"><tp:treatment-meta><kwd-group><label>Taxon classification</label><kwd><named-content xmlns:xlink="http://www.w3.org/1999/xlink" content-type="kingdom">Animalia</named-content></kwd><kwd><named-content xmlns:xlink="http://www.w3.org/1999/xlink" content-type="order">Diptera</named-content></kwd><kwd><named-content xmlns:xlink="http://www.w3.org/1999/xlink" content-type="family">Chloropidae</named-content></kwd></kwd-group><mixed-citation publication-type="journal"><person-group><name><surname>Liu</surname><given-names>Xiao-Yan</given-names></name><name><surname>Nartshuk</surname><given-names>Emilia P.</given-names></name><name><surname>Yang</surname><given-names>Ding</given-names></name></person-group><article-title>Three new species and one new record of the genus <italic><tp:taxon-name><tp:taxon-name-part taxon-name-part-type="genus" reg="Siphunculina">Siphunculina</tp:taxon-name-part></tp:taxon-name></italic> from China (<tp:taxon-name><tp:taxon-name-part taxon-name-part-type="order">Diptera</tp:taxon-name-part></tp:taxon-name>, <tp:taxon-name><tp:taxon-name-part taxon-name-part-type="family">Chloropidae</tp:taxon-name-part></tp:taxon-name>)</article-title><source>Zookeys</source><day>2</day><month>8</month><year>2017</year><volume>2017</volume><issue>687</issue><fpage>73</fpage><lpage>88</lpage><pub-id pub-id-type="doi">10.3897/zookeys.687.13156</pub-id></mixed-citation></tp:treatment-meta><tp:nomenclature><label>Genus</label><tp:taxon-name>
              <tp:taxon-name-part taxon-name-part-type="genus" reg="Siphunculina">Siphunculina</tp:taxon-name-part>
            </tp:taxon-name><tp:taxon-authority>Rondani, 1856</tp:taxon-authority><tp:nomenclature-citation-list><tp:nomenclature-citation><tp:taxon-name>
                  <tp:taxon-name-part taxon-name-part-type="genus" reg="Siphunculina">Siphunculina</tp:taxon-name-part>
                </tp:taxon-name><comment>Rondani, 1856: 128. Type species: <tp:taxon-name><tp:taxon-name-part taxon-name-part-type="genus" reg="Siphunculina">Siphunculina</tp:taxon-name-part> <tp:taxon-name-part taxon-name-part-type="species" reg="brevinervis">brevinervis</tp:taxon-name-part></tp:taxon-name> Rondani, 1856 (= <tp:taxon-name><tp:taxon-name-part taxon-name-part-type="genus" reg="Siphonella">Siphonella</tp:taxon-name-part> <tp:taxon-name-part taxon-name-part-type="species" reg="aenea">aenea</tp:taxon-name-part></tp:taxon-name> Macquart, 1835), by original designation.</comment></tp:nomenclature-citation><tp:nomenclature-citation><tp:taxon-name>
                  <tp:taxon-name-part taxon-name-part-type="genus" reg="Microneurum">Microneurum</tp:taxon-name-part>
                </tp:taxon-name><comment>Becker, 1903: 152. Type species: <tp:taxon-name><tp:taxon-name-part taxon-name-part-type="genus" reg="Microneurum">Microneurum</tp:taxon-name-part> <tp:taxon-name-part taxon-name-part-type="species" reg="maculifrons">maculifrons</tp:taxon-name-part></tp:taxon-name> Becker, 1903 (= <tp:taxon-name><tp:taxon-name-part taxon-name-part-type="genus" reg="Oscinis">Oscinis</tp:taxon-name-part> <tp:taxon-name-part taxon-name-part-type="species" reg="ornatifrons">ornatifrons</tp:taxon-name-part></tp:taxon-name> Loew, 1858), by monotypy.</comment></tp:nomenclature-citation><tp:nomenclature-citation><tp:taxon-name>
                  <tp:taxon-name-part taxon-name-part-type="genus" reg="Liomicroneurum">Liomicroneurum</tp:taxon-name-part>
                </tp:taxon-name><comment>Enderlein, 1911: 230. Type species: <tp:taxon-name><tp:taxon-name-part taxon-name-part-type="genus" reg="Siphonella">Siphonella</tp:taxon-name-part> <tp:taxon-name-part taxon-name-part-type="species" reg="funicola">funicola</tp:taxon-name-part></tp:taxon-name> de Meijere, 1905, by original designation.</comment></tp:nomenclature-citation></tp:nomenclature-citation-list></tp:nomenclature><tp:treatment-sec sec-type="diagnosis" id="SECID0E3MAC"><title>Diagnosis.</title><p>Head with vibrissal angle more or less distinctly produced beyond eye; face with deeply concave antennal foveae and a distinct median carina reaching epistoma; cephalic setae and setulae generally short; wing with veins R<sub>1</sub> and R<sub>2+3</sub> extremely closed on basal portion, vein R<sub>2+3</sub> very short, length of 2nd costal sector extremely shorter than the 3rd sector; femoral and tibial organs absent (<xref ref-type="bibr" rid="B16">Kanmiya 1983</xref>, <xref ref-type="bibr" rid="B18">1994</xref>).</p></tp:treatment-sec><tp:treatment-sec sec-type="distribution" id="SECID0EQNAC"><title>Distribution.</title><p>Widespread world-wide distribution, see <xref ref-type="bibr" rid="B25">Nartshuk (2012)</xref>. China: Beijing, Zhejiang, Hainan, Guizhou, Yunnan, Taiwan.</p></tp:treatment-sec><tp:treatment-sec sec-type="key" id="SECID0E1NAC"><title>Key to species of <italic><tp:taxon-name><tp:taxon-name-part taxon-name-part-type="genus" reg="Siphunculina">Siphunculina</tp:taxon-name-part></tp:taxon-name></italic> from China</title><table-wrap content-type="key" position="anchor" orientation="portrait"><table id="TID0E2GAC" rules="all"><tbody><tr><td rowspan="1" colspan="1">1</td><td rowspan="1" colspan="1">Cephalic setae and setulae black or brown</td><td rowspan="1" colspan="1">
                      <bold>2</bold>
                    </td></tr><tr><td rowspan="1" colspan="1">–</td><td rowspan="1" colspan="1">Cephalic setae and setulae light yellow or yellow</td><td rowspan="1" colspan="1">
                      <bold>7</bold>
                    </td></tr><tr><td rowspan="1" colspan="1">2</td><td rowspan="1" colspan="1">Ocellar triangle shiny except for ocellar tubercle, without microtomentum; frons, ocellar triangle and scutum marked out by reticulate patterns with alternating microtomentose and bare maculae</td><td rowspan="1" colspan="1">
                      <bold><italic><tp:taxon-name><tp:taxon-name-part taxon-name-part-type="genus" reg="Siphunculina">S.</tp:taxon-name-part> <tp:taxon-name-part taxon-name-part-type="species" reg="striolata">striolata</tp:taxon-name-part></tp:taxon-name></italic> (Wiedemann)</bold>
                    </td></tr><tr><td rowspan="1" colspan="1">–</td><td rowspan="1" colspan="1">Ocellar triangle not entirely shiny, partly or entirely microtomentose; frons, ocellar triangle and scutum not marked out by alternating microtomentose and bare maculae</td><td rowspan="1" colspan="1">
                      <bold>3</bold>
                    </td></tr><tr><td rowspan="1" colspan="1">3</td><td rowspan="1" colspan="1">Notopleurals 1+2; apical scutellar seta as long as scutellum (Fig. <xref ref-type="fig" rid="F7">20</xref>)</td><td rowspan="1" colspan="1">
                      <bold><italic><tp:taxon-name><tp:taxon-name-part taxon-name-part-type="genus" reg="Siphunculina">S.</tp:taxon-name-part> <tp:taxon-name-part taxon-name-part-type="species" reg="funicola">funicola</tp:taxon-name-part></tp:taxon-name></italic> (de Meijere)</bold>
                    </td></tr><tr><td rowspan="1" colspan="1">–</td><td rowspan="1" colspan="1">Notopleurals 1+1; apical scutellar seta shorter than scutellum</td><td rowspan="1" colspan="1">
                      <bold>4</bold>
                    </td></tr><tr><td rowspan="1" colspan="1">4</td><td rowspan="1" colspan="1">Two pairs of scutellar setae; 3rd costal sector 2 times as long as 2nd sector (Fig. <xref ref-type="fig" rid="F1">2</xref>)</td><td rowspan="1" colspan="1">
                      <bold><italic><tp:taxon-name><tp:taxon-name-part taxon-name-part-type="genus" reg="Siphunculina">S.</tp:taxon-name-part> <tp:taxon-name-part taxon-name-part-type="species" reg="bulbifera">bulbifera</tp:taxon-name-part></tp:taxon-name></italic> sp. n.</bold>
                    </td></tr><tr><td rowspan="1" colspan="1">–</td><td rowspan="1" colspan="1">Three pairs of scutellar setae; 3rd costal sector 3-4 times as long as 2nd sector</td><td rowspan="1" colspan="1">
                      <bold>5</bold>
                    </td></tr><tr><td rowspan="1" colspan="1">5</td><td rowspan="1" colspan="1">Ocellar triangle nearly or completely reaching anterior margin of frons, with a median groove</td><td rowspan="1" colspan="1">
                      <bold><italic><tp:taxon-name><tp:taxon-name-part taxon-name-part-type="genus" reg="Siphunculina">S.</tp:taxon-name-part> <tp:taxon-name-part taxon-name-part-type="species" reg="nitidissima">nitidissima</tp:taxon-name-part></tp:taxon-name></italic> Kanmiya</bold>
                    </td></tr><tr><td rowspan="1" colspan="1">–</td><td rowspan="1" colspan="1">Ocellar triangle ending slightly but distinctly before anterior margin of frons, without median groove</td><td rowspan="1" colspan="1">
                      <bold>6</bold>
                    </td></tr><tr><td rowspan="1" colspan="1">6</td><td rowspan="1" colspan="1">Hind tibia yellow with largely infuscate maculae medially; tarsi entirely yellow; surstylus as long as the epandrium in lateral view</td><td rowspan="1" colspan="1">
                      <bold><italic><tp:taxon-name><tp:taxon-name-part taxon-name-part-type="genus" reg="Siphunculina">S.</tp:taxon-name-part> <tp:taxon-name-part taxon-name-part-type="species" reg="bella">bella</tp:taxon-name-part></tp:taxon-name></italic> Kanmiya</bold>
                    </td></tr><tr><td rowspan="1" colspan="1">–</td><td rowspan="1" colspan="1">Hind tibia yellow except for middle 1/3 brown; tarsi yellow except for hind tarsomeres 2-4 brown; surstylus 0.6 times as long as the epandrium in lateral view (Figs <xref ref-type="fig" rid="F5">13</xref>, <xref ref-type="fig" rid="F6">16</xref>)</td><td rowspan="1" colspan="1">
                      <bold><italic><tp:taxon-name><tp:taxon-name-part taxon-name-part-type="genus" reg="Siphunculina">S.</tp:taxon-name-part> <tp:taxon-name-part taxon-name-part-type="species" reg="shangyongensis">shangyongensis</tp:taxon-name-part></tp:taxon-name></italic> sp. n.</bold>
                    </td></tr><tr><td rowspan="1" colspan="1">7</td><td rowspan="1" colspan="1">Ocellar triangle extending to middle or slightly over middle of frons</td><td rowspan="1" colspan="1">
                      <bold>8</bold>
                    </td></tr><tr><td rowspan="1" colspan="1">–</td><td rowspan="1" colspan="1">Ocellar triangle extending near or completely to anterior margin of frons</td><td rowspan="1" colspan="1">
                      <bold><italic><tp:taxon-name><tp:taxon-name-part taxon-name-part-type="genus" reg="Siphunculina">S.</tp:taxon-name-part> <tp:taxon-name-part taxon-name-part-type="species" reg="minima">minima</tp:taxon-name-part></tp:taxon-name></italic> (de Meijere)</bold>
                    </td></tr><tr><td rowspan="1" colspan="1">8</td><td rowspan="1" colspan="1">Ocellar triangle microtomentose except for area in front of ocelli and on both sides of ocellar tubercle shiny (Fig. <xref ref-type="fig" rid="F3">8</xref>)</td><td rowspan="1" colspan="1">
                      <bold><italic><tp:taxon-name><tp:taxon-name-part taxon-name-part-type="genus" reg="Siphunculina">S.</tp:taxon-name-part> <tp:taxon-name-part taxon-name-part-type="species" reg="scalpriformis">scalpriformis</tp:taxon-name-part></tp:taxon-name></italic> sp. n.</bold>
                    </td></tr><tr><td rowspan="1" colspan="1">–</td><td rowspan="1" colspan="1">Ocellar triangle shiny with 2 microtomentose patches extending from nearly mediolateral of triangle to anterior ocellus</td><td rowspan="1" colspan="1">
                      <bold><italic><tp:taxon-name><tp:taxon-name-part taxon-name-part-type="genus" reg="Siphunculina">S.</tp:taxon-name-part> <tp:taxon-name-part taxon-name-part-type="species" reg="fasciata">fasciata</tp:taxon-name-part></tp:taxon-name></italic> Cherian</bold>
                    </td></tr></tbody></table></table-wrap></tp:treatment-sec><tp:treatment-sec><!--Section generated to contain objects referenced in tp:taxon-treatment.--><fig id="F7" position="float" orientation="portrait"><label>Figures 19–20.</label><caption><p>
                  <italic><tp:taxon-name><tp:taxon-name-part taxon-name-part-type="genus" reg="Siphunculina">Siphunculina</tp:taxon-name-part> <tp:taxon-name-part taxon-name-part-type="species" reg="funicola">funicola</tp:taxon-name-part></tp:taxon-name></italic> (de Meijere), male. habitus <bold>19</bold> lateral view <bold>20</bold> dorsal view. Scale bar 0.05 mm.</p></caption><graphic xmlns:xlink="http://www.w3.org/1999/xlink" xlink:href="zookeys-687-073-g007.jpg" position="float" orientation="portrait" xlink:type="simple" id="oo_147963.jpg"/></fig><fig id="F1" position="float" orientation="portrait"><label>Figures 1–2.</label><caption><p>
                  <italic><tp:taxon-name><tp:taxon-name-part taxon-name-part-type="genus" reg="Siphunculina">Siphunculina</tp:taxon-name-part> <tp:taxon-name-part taxon-name-part-type="species" reg="bulbifera">bulbifera</tp:taxon-name-part></tp:taxon-name></italic> sp. n., holotype. habitus, <bold>1</bold> lateral view <bold>2</bold> dorsal view. Scale bar 0.05 mm.</p></caption><graphic xmlns:xlink="http://www.w3.org/1999/xlink" xlink:href="zookeys-687-073-g001.jpg" position="float" orientation="portrait" xlink:type="simple" id="oo_147957.jpg"/></fig><fig id="F5" position="float" orientation="portrait"><label>Figures 13–14.</label><caption><p>
                  <italic><tp:taxon-name><tp:taxon-name-part taxon-name-part-type="genus" reg="Siphunculina">Siphunculina</tp:taxon-name-part> <tp:taxon-name-part taxon-name-part-type="species" reg="shangyongensis">shangyongensis</tp:taxon-name-part></tp:taxon-name></italic> sp. n., holotype. habitus, <bold>13</bold> lateral view <bold>14</bold> dorsal view. Scale bar: 0.05 mm.</p></caption><graphic xmlns:xlink="http://www.w3.org/1999/xlink" xlink:href="zookeys-687-073-g005.jpg" position="float" orientation="portrait" xlink:type="simple" id="oo_147961.jpg"/></fig><fig id="F6" position="float" orientation="portrait"><label>Figures 15–18.</label><caption><p>
                  <italic><tp:taxon-name><tp:taxon-name-part taxon-name-part-type="genus" reg="Siphunculina">Siphunculina</tp:taxon-name-part> <tp:taxon-name-part taxon-name-part-type="species" reg="shangyongensis">shangyongensis</tp:taxon-name-part></tp:taxon-name></italic> sp. n., holotype. <bold>15</bold> epandrium, posterior view <bold>16</bold> epandrium, lateral view <bold>17</bold> hypandrium and phallic complex, ventral view <bold>18</bold> hypandrium and phallic complex, lateral view. Scale bar: 0.1 mm.</p></caption><graphic xmlns:xlink="http://www.w3.org/1999/xlink" xlink:href="zookeys-687-073-g006.jpg" position="float" orientation="portrait" xlink:type="simple" id="oo_147962.jpg"/></fig><fig id="F3" position="float" orientation="portrait"><label>Figures 7–8.</label><caption><p>
                  <italic><tp:taxon-name><tp:taxon-name-part taxon-name-part-type="genus" reg="Siphunculina">Siphunculina</tp:taxon-name-part> <tp:taxon-name-part taxon-name-part-type="species" reg="scalpriformis">scalpriformis</tp:taxon-name-part></tp:taxon-name></italic> sp. n., holotype. habitus <bold>7</bold> lateral view <bold>8</bold> dorsal view. Scale bar 0.05 mm.</p></caption><graphic xmlns:xlink="http://www.w3.org/1999/xlink" xlink:href="zookeys-687-073-g003.jpg" position="float" orientation="portrait" xlink:type="simple" id="oo_147959.jpg"/></fig></tp:treatment-sec><ref-list><ref id="B16"><mixed-citation xmlns:xlink="http://www.w3.org/1999/xlink" xlink:type="simple">
          <person-group><name name-style="western"><surname>Kanmiya</surname><given-names>K</given-names></name></person-group> (<year>1983</year>) <article-title>A systematic study of the Japanese <tp:taxon-name><tp:taxon-name-part taxon-name-part-type="family">Chloropidae</tp:taxon-name-part></tp:taxon-name> (<tp:taxon-name><tp:taxon-name-part taxon-name-part-type="order">Diptera</tp:taxon-name-part></tp:taxon-name>).</article-title> <source>Memoirs of the Entomological Society of Washington</source> <volume>11</volume>: <fpage>1</fpage>–<lpage>370</lpage>.</mixed-citation></ref><ref id="B18"><mixed-citation xmlns:xlink="http://www.w3.org/1999/xlink" xlink:type="simple">
          <person-group><name name-style="western"><surname>Kanmiya</surname><given-names>K</given-names></name></person-group> (<year>1994</year>) Study on the eye-flies <italic><tp:taxon-name><tp:taxon-name-part taxon-name-part-type="genus">Siphunculina</tp:taxon-name-part></tp:taxon-name></italic> Rondani from Nepal (<tp:taxon-name><tp:taxon-name-part taxon-name-part-type="order">Diptera</tp:taxon-name-part></tp:taxon-name>, <tp:taxon-name><tp:taxon-name-part taxon-name-part-type="family">Chloropidae</tp:taxon-name-part></tp:taxon-name>). Japanese Journal of Sanitary Zoology 45(suppl.): 55–69. <ext-link xlink:type="simple" ext-link-type="doi" xlink:href="10.7601/mez.45.55">https://doi.org/10.7601/mez.45.55</ext-link></mixed-citation></ref><ref id="B25"><mixed-citation xmlns:xlink="http://www.w3.org/1999/xlink" xlink:type="simple">
          <person-group><name name-style="western"><surname>Nartshuk</surname><given-names>EP</given-names></name></person-group> (<year>2012</year>) <article-title>A check list of the world genera of the family <tp:taxon-name><tp:taxon-name-part taxon-name-part-type="family">Chloropidae</tp:taxon-name-part></tp:taxon-name> (<tp:taxon-name><tp:taxon-name-part taxon-name-part-type="order">Diptera</tp:taxon-name-part></tp:taxon-name>, <tp:taxon-name><tp:taxon-name-part taxon-name-part-type="suborder">Cyclorrhapha</tp:taxon-name-part></tp:taxon-name>, <tp:taxon-name><tp:taxon-name-part taxon-name-part-type="infraorder">Muscomorpha</tp:taxon-name-part></tp:taxon-name>).</article-title> <source>Zootaxa</source> <volume>3267</volume>: <fpage>1</fpage>–<lpage>43</lpage>.</mixed-citation></ref></ref-list></tp:taxon-treatment>
