# Supplementary material for: Three new species and one new record of the genus Siphunculina from China (Diptera, Chloropidae)
Source: Zookeys. 2017 Aug 2;(687):73–88. doi: 10.3897/zookeys.687.13156 (PMC5672574; doi:10.3897/zookeys.687.13156)
Supplement: XML Treatment for Siphunculina bulbifera [file zookeys.687.13156-treatment2.xml]

<!DOCTYPE tp:taxon-treatment
  PUBLIC "-//TaxonX//DTD Taxonomic Treatment Publishing DTD v0 20100105//EN" "tax-treatment-NSO.dtd">
<tp:taxon-treatment xmlns:tp="http://www.plazi.org/taxpub"><tp:treatment-meta><kwd-group><label>Taxon classification</label><kwd><named-content xmlns:xlink="http://www.w3.org/1999/xlink" content-type="kingdom">Animalia</named-content></kwd><kwd><named-content xmlns:xlink="http://www.w3.org/1999/xlink" content-type="order">Diptera</named-content></kwd><kwd><named-content xmlns:xlink="http://www.w3.org/1999/xlink" content-type="family">Chloropidae</named-content></kwd></kwd-group><mixed-citation publication-type="journal"><person-group><name><surname>Liu</surname><given-names>Xiao-Yan</given-names></name><name><surname>Nartshuk</surname><given-names>Emilia P.</given-names></name><name><surname>Yang</surname><given-names>Ding</given-names></name></person-group><article-title>Three new species and one new record of the genus <italic><tp:taxon-name><tp:taxon-name-part taxon-name-part-type="genus" reg="Siphunculina">Siphunculina</tp:taxon-name-part></tp:taxon-name></italic> from China (<tp:taxon-name><tp:taxon-name-part taxon-name-part-type="order">Diptera</tp:taxon-name-part></tp:taxon-name>, <tp:taxon-name><tp:taxon-name-part taxon-name-part-type="family">Chloropidae</tp:taxon-name-part></tp:taxon-name>)</article-title><source>Zookeys</source><day>2</day><month>8</month><year>2017</year><volume>2017</volume><issue>687</issue><fpage>73</fpage><lpage>88</lpage><pub-id pub-id-type="doi">10.3897/zookeys.687.13156</pub-id></mixed-citation></tp:treatment-meta><tp:nomenclature><tp:taxon-name>
              <tp:taxon-name-part taxon-name-part-type="genus" reg="Siphunculina">Siphunculina</tp:taxon-name-part>
              <tp:taxon-name-part taxon-name-part-type="species" reg="bulbifera">bulbifera</tp:taxon-name-part>
              <object-id xmlns:xlink="http://www.w3.org/1999/xlink" content-type="zoobank" xlink:type="simple">http://zoobank.org/2A36E011-58B7-47A8-9B00-BEABB0027FFE</object-id>
            </tp:taxon-name><tp:taxon-status xmlns:xlink="http://www.w3.org/1999/xlink" xlink:type="simple">sp. n.</tp:taxon-status><xref ref-type="fig" rid="F1">Figs 1–2</xref><xref ref-type="fig" rid="F2">, 3–6</xref></tp:nomenclature><tp:treatment-sec sec-type="diagnosis" id="SECID0EUKAE"><title>Diagnosis.</title><p>Ocellar triangle smooth, shiny, reaching anterior margin of frons, with pointed apex. Scutellum with two pairs of scutellar setae on small tubercles. Cephalic and thoracic setae and setulae black. Notopleurals 1+1. Distal 2/3 of gonite long globose.</p><fig id="F1" position="float" orientation="portrait"><label>Figures 1–2.</label><caption><p>
                  <italic><tp:taxon-name><tp:taxon-name-part taxon-name-part-type="genus" reg="Siphunculina">Siphunculina</tp:taxon-name-part> <tp:taxon-name-part taxon-name-part-type="species" reg="bulbifera">bulbifera</tp:taxon-name-part></tp:taxon-name></italic> sp. n., holotype. habitus, <bold>1</bold> lateral view <bold>2</bold> dorsal view. Scale bar 0.05 mm.</p></caption><graphic xmlns:xlink="http://www.w3.org/1999/xlink" xlink:href="zookeys-687-073-g001.jpg" position="float" orientation="portrait" xlink:type="simple" id="oo_147957.jpg"/></fig></tp:treatment-sec><tp:treatment-sec sec-type="description" id="SECID0EVLAE"><title>Description.</title><p>
              <bold><italic>Holotype. Male</italic></bold>. Body length 2.2 mm, wing length 1.6 mm.</p><p>
              <italic>Head</italic> black, 0.8 times as long as high in profile, as wide as thorax; face somewhat concave in lateral view, facial carina distinct, broad; frons as long as wide, projecting slightly in front of eye; gena broad, 0.5 times as wide as first flagellomere; parafacial linear; vibrissal angle distinctly produced beyond eye by subequal length to gena-width. Ocellar triangle smooth, shiny, reaching anterior margin of frons, with pointed apex; ocellar tubercle black. Cephalic setae and setulae black. Antenna yellow except for distodorsal 1/2 of first flagellomere brown, with thick grayish microtomentum; first flagellomere 0.6 times as long as wide; arista black except for basal segment yellow, with short pubescence. Proboscis brown to yellow with yellow setulae; palpus brown to yellow with yellow setulae.</p><p>
              <italic>Thorax</italic> black with gray microtomentum, evenly covered with short setulae. Scutum as long as wide. Thoracic pleuron shiny black. Scutellum 0.55 times as long as wide; two pairs of scutellar setae on small tubercles; apical scutellar seta short, 0.3 times as long as scutellum. Setae and setulae on thorax black; notopleurals 1+1, developed. Legs brown except for basal portion and distal 1/3 of fore tibia, both ends of mid and hind tibiae, fore and hind tarsomeres 1, mid tarsomeres 1-2 yellow. Setulae on legs brown. Wing 2.3 times as long as wide, hyaline; veins yellowish brown. Relative lengths of 2nd : 3rd : 4th costal sections = 5 : 10 : 3; cross-veins <abbrev xmlns:xlink="http://www.w3.org/1999/xlink" xlink:title="radio-medial crossvein" id="ABBRID0EIMAE" xlink:type="simple">r-m</abbrev> and <abbrev xmlns:xlink="http://www.w3.org/1999/xlink" xlink:title="discal medial-cubital crossvein" id="ABBRID0EMMAE" xlink:type="simple">dm-cu</abbrev> not approximated, <abbrev xmlns:xlink="http://www.w3.org/1999/xlink" xlink:title="radio-medial crossvein" id="ABBRID0EQMAE" xlink:type="simple">r-m</abbrev> at basal 0.65 of discal medial cell. Halter brown.</p><p>
              <italic>Abdomen</italic> shiny brown except for tergite 1 yellow with brown distally; venter yellow. Setulae on abdomen black.</p><p>
              <italic>Male genitalia</italic> (Figs <xref ref-type="fig" rid="F2">3–6</xref>): Epandrium blackish brown with long brown setulae; surstylus distinctly shorter than epandrium in lateral view. Cercus short and broad, with moderately concave ventral margin in dorsal view. Pre- and postgonites fused, basal 1/3 narrow, distal 2/3 long globose; basiphallus longer than wide, cylindrical; distiphallus short, membranous; phallapodeme long, with basal stalk narrow in lateral view. Hypandrium broad, with two basal rounded projections, arms free and short, apex with internal projection long, external projection short.</p><fig id="F2" position="float" orientation="portrait"><label>Figures 3–6.</label><caption><p>
                  <italic><tp:taxon-name><tp:taxon-name-part taxon-name-part-type="genus" reg="Siphunculina">Siphunculina</tp:taxon-name-part> <tp:taxon-name-part taxon-name-part-type="species" reg="bulbifera">bulbifera</tp:taxon-name-part></tp:taxon-name></italic> sp. n., holotype. <bold>3</bold> epandrium, posterior view <bold>4</bold> epandrium, lateral view <bold>5</bold> hypandrium and phallic complex, ventral view <bold>6</bold> hypandrium and phallic complex, lateral view. Scale bar: 0.1 mm.</p></caption><graphic xmlns:xlink="http://www.w3.org/1999/xlink" xlink:href="zookeys-687-073-g002.jpg" position="float" orientation="portrait" xlink:type="simple" id="oo_147958.jpg"/></fig><p>
              <bold><italic>Female</italic>.</bold> Unknown.</p></tp:treatment-sec><tp:treatment-sec sec-type="type material" id="SECID0EHOAE"><title>Type material.</title><p>Holotype, ♂, China: Beijing: Shidu, 1-2. VI. 2009, leg. Dan Zhou (photographed and genitalia prepared). Paratype, 2 ♂♂, same locality as holotype, 1-2. VII. 2009, leg. Jinjing Wang (in 75% alcohol, deposited in <named-content xmlns:xlink="http://www.w3.org/1999/xlink" content-type="dwc:institutional_code" xlink:type="simple">CAU</named-content>).</p></tp:treatment-sec><tp:treatment-sec sec-type="distribution" id="SECID0ESOAE"><title>Distribution.</title><p>China (Beijing).</p></tp:treatment-sec><tp:treatment-sec sec-type="remarks" id="SECID0EXOAE"><title>Remarks.</title><p>The new species is somewhat similar to <italic><tp:taxon-name><tp:taxon-name-part taxon-name-part-type="genus" reg="Siphunculina">S.</tp:taxon-name-part> <tp:taxon-name-part taxon-name-part-type="species" reg="nitidissima">nitidissima</tp:taxon-name-part></tp:taxon-name></italic> Kanmiya, but can be separated from the latter by the following features: ocellar triangle smooth without median groove, two pairs of scutellar setae on small tubercles, and gonite has narrow base, its distal 2/3 long and globose; in <italic><tp:taxon-name><tp:taxon-name-part taxon-name-part-type="genus" reg="Siphunculina">S.</tp:taxon-name-part> <tp:taxon-name-part taxon-name-part-type="species" reg="nitidissima">nitidissima</tp:taxon-name-part></tp:taxon-name></italic>, the ocellar triangle has a median groove, the scutellum has three pairs of scutellar setae on small tubercles, and the gonite is finger-like (<xref ref-type="bibr" rid="B15">Kanmiya 1982</xref>).</p></tp:treatment-sec><tp:treatment-sec sec-type="etymology" id="SECID0EXPAE"><title>Etymology.</title><p>The specific name is from the Latin <italic><tp:taxon-name><tp:taxon-name-part taxon-name-part-type="species" reg="bulbifera">bulbifera</tp:taxon-name-part></tp:taxon-name></italic> (“bulbiform”), referring to the shape of gonite.</p><!--PageBreak--></tp:treatment-sec><ref-list><ref id="B15"><mixed-citation xmlns:xlink="http://www.w3.org/1999/xlink" xlink:type="simple">
          <person-group><name name-style="western"><surname>Kanmiya</surname><given-names>K</given-names></name></person-group> (<year>1982</year>) <article-title>Two new species and three new records of the genus <italic><tp:taxon-name><tp:taxon-name-part taxon-name-part-type="genus">Siphunculina</tp:taxon-name-part></tp:taxon-name></italic> Rondani from Japan (<tp:taxon-name><tp:taxon-name-part taxon-name-part-type="order">Diptera</tp:taxon-name-part></tp:taxon-name>: <tp:taxon-name><tp:taxon-name-part taxon-name-part-type="family">Chloropidae</tp:taxon-name-part></tp:taxon-name>).</article-title> <source>Japanese Journal of Sanitary Zoology</source> <volume>33</volume>(<issue>2</issue>): <fpage>111</fpage>–<lpage>121</lpage>. <ext-link xlink:type="simple" ext-link-type="doi" xlink:href="10.7601/mez.33.111">https://doi.org/10.7601/mez.33.111</ext-link></mixed-citation></ref></ref-list></tp:taxon-treatment>
