# Supplementary material for: Three new species and one new record of the genus Siphunculina from China (Diptera, Chloropidae)
Source: Zookeys. 2017 Aug 2;(687):73–88. doi: 10.3897/zookeys.687.13156 (PMC5672574; doi:10.3897/zookeys.687.13156)
Supplement: XML Treatment for Siphunculina scalpriformis [file zookeys.687.13156-treatment3.xml]

<!DOCTYPE tp:taxon-treatment
  PUBLIC "-//TaxonX//DTD Taxonomic Treatment Publishing DTD v0 20100105//EN" "tax-treatment-NSO.dtd">
<tp:taxon-treatment xmlns:tp="http://www.plazi.org/taxpub"><tp:treatment-meta><kwd-group><label>Taxon classification</label><kwd><named-content xmlns:xlink="http://www.w3.org/1999/xlink" content-type="kingdom">Animalia</named-content></kwd><kwd><named-content xmlns:xlink="http://www.w3.org/1999/xlink" content-type="order">Diptera</named-content></kwd><kwd><named-content xmlns:xlink="http://www.w3.org/1999/xlink" content-type="family">Chloropidae</named-content></kwd></kwd-group><mixed-citation publication-type="journal"><person-group><name><surname>Liu</surname><given-names>Xiao-Yan</given-names></name><name><surname>Nartshuk</surname><given-names>Emilia P.</given-names></name><name><surname>Yang</surname><given-names>Ding</given-names></name></person-group><article-title>Three new species and one new record of the genus <italic><tp:taxon-name><tp:taxon-name-part taxon-name-part-type="genus" reg="Siphunculina">Siphunculina</tp:taxon-name-part></tp:taxon-name></italic> from China (<tp:taxon-name><tp:taxon-name-part taxon-name-part-type="order">Diptera</tp:taxon-name-part></tp:taxon-name>, <tp:taxon-name><tp:taxon-name-part taxon-name-part-type="family">Chloropidae</tp:taxon-name-part></tp:taxon-name>)</article-title><source>Zookeys</source><day>2</day><month>8</month><year>2017</year><volume>2017</volume><issue>687</issue><fpage>73</fpage><lpage>88</lpage><pub-id pub-id-type="doi">10.3897/zookeys.687.13156</pub-id></mixed-citation></tp:treatment-meta><tp:nomenclature><tp:taxon-name>
              <tp:taxon-name-part taxon-name-part-type="genus" reg="Siphunculina">Siphunculina</tp:taxon-name-part>
              <tp:taxon-name-part taxon-name-part-type="species" reg="scalpriformis">scalpriformis</tp:taxon-name-part>
              <object-id xmlns:xlink="http://www.w3.org/1999/xlink" content-type="zoobank" xlink:type="simple">http://zoobank.org/3DFBB88D-1403-4FD0-92D6-02AEC4090064</object-id>
            </tp:taxon-name><tp:taxon-status xmlns:xlink="http://www.w3.org/1999/xlink" xlink:type="simple">sp. n.</tp:taxon-status><xref ref-type="fig" rid="F3">Figs 7–8</xref><xref ref-type="fig" rid="F4">, 9–12</xref></tp:nomenclature><tp:treatment-sec sec-type="diagnosis" id="SECID0EZRAE"><title>Diagnosis.</title><p>Ocellar triangle black with gray microtomentum except for area in front of ocelli and on both sides of ocellar tubercle shiny, reaching anterior 0.6 of frons. Scutellum with three pairs of scutellar setae. Cephalic and thoracic setae and setulae yellow. Notopleurals 1+1. Gonite knife-like, incised on basal 1/3 of each inner margin.</p><fig id="F3" position="float" orientation="portrait"><label>Figures 7–8.</label><caption><p>
                  <italic><tp:taxon-name><tp:taxon-name-part taxon-name-part-type="genus" reg="Siphunculina">Siphunculina</tp:taxon-name-part> <tp:taxon-name-part taxon-name-part-type="species" reg="scalpriformis">scalpriformis</tp:taxon-name-part></tp:taxon-name></italic> sp. n., holotype. habitus <bold>7</bold> lateral view <bold>8</bold> dorsal view. Scale bar 0.05 mm.</p></caption><graphic xmlns:xlink="http://www.w3.org/1999/xlink" xlink:href="zookeys-687-073-g003.jpg" position="float" orientation="portrait" xlink:type="simple" id="oo_147959.jpg"/></fig></tp:treatment-sec><tp:treatment-sec sec-type="description" id="SECID0E1SAE"><title>Description.</title><p>
              <bold><italic>Holotype. Male</italic></bold>. Body length 1.9–2.0 mm, wing length 1.5–1.6 mm.</p><p>
              <italic>Head</italic> black with gray microtomentum, 0.7 times as long as high in profile, as wide as thorax; face somewhat concave in lateral view, facial carina narrow; frons 0.9 times <!--PageBreak-->as long as wide, projecting slightly in front of eye; gena yellow except for ventral 1/3 black, broad, 0.5 times as wide as first flagellomere; parafacial linear; vibrissal angle weakly produced beyond eye. Ocellar triangle partly microtomentose, area in front of ocelli and on both sides of ocellar tubercle shiny, its apex reaching anterior 0.6 of frons, with slightly pointed apex; ocellar tubercle black. Cephalic setae and setulae yellow. Antenna yellow except for dorsal margin of first flagellomere brown, with thick grayish microtomentum; first flagellomere 0.75 times as long as wide; arista black except for <!--PageBreak-->basal segment brownish, with short pubescence. Proboscis black to yellowish brown with yellow setulae; palpus yellow with yellow setulae.</p><p>
              <italic>Thorax</italic> black with gray microtomentum, evenly covered with short setulae. Scutum as long as wide. Thoracic pleuron shiny black without microtomentum. Scutellum 0.6 times as long as wide; 3 pairs of scutellar setae on small tubercles; apical scutellar seta short, 0.5 times as long as scutellum. Setae and setulae on thorax yellow; notopleurals 1+1, developed. Legs with coxae black, femora black with distal tips yellow, fore tibia yellow with weakly infuscated medially, mid and hind tibiae black with both tips yel<!--PageBreak-->low, tarsi yellow. Setulae on legs yellow. Wing 2.2 times as long as wide, hyaline; veins brownish. Relative lengths of 2nd : 3rd : 4th costal sections = 6 : 17 : 4; cross-veins <abbrev xmlns:xlink="http://www.w3.org/1999/xlink" xlink:title="radio-medial crossvein" id="ABBRID0ETTAE" xlink:type="simple">r-m</abbrev> and <abbrev xmlns:xlink="http://www.w3.org/1999/xlink" xlink:title="discal medial-cubital crossvein" id="ABBRID0EXTAE" xlink:type="simple">dm-cu</abbrev> not approximated, <abbrev xmlns:xlink="http://www.w3.org/1999/xlink" xlink:title="radio-medial crossvein" id="ABBRID0E2TAE" xlink:type="simple">r-m</abbrev> at basal 0.65 of discal medial cell. Halter brown.</p><p>
              <italic>Abdomen</italic> shiny brown; venter yellow. Setulae on abdomen black.</p><p>
              <italic>Male genitalia</italic> (Figs <xref ref-type="fig" rid="F4">9–12</xref>): Epandrium blackish brown with long brown setulae; surstylus as long as epandrium in lateral view. Cercus short and broad, with moderately concave ventral margin in dorsal view. Pre- and postgonites fused, knife-like, incised on basal 1/3 of each inner margin; basiphallus longer than wide, cylindrical; distiphallus short, membranous; phallapodeme long, with basal stalk narrow in lateral view. Hypandrium broad, without two basal rounded projections, arms free and long, apex with internal projection long, external projection short.</p><fig id="F4" position="float" orientation="portrait"><label>Figures 9–12.</label><caption><p>
                  <italic><tp:taxon-name><tp:taxon-name-part taxon-name-part-type="genus" reg="Siphunculina">Siphunculina</tp:taxon-name-part> <tp:taxon-name-part taxon-name-part-type="species" reg="scalpriformis">scalpriformis</tp:taxon-name-part></tp:taxon-name></italic> sp. n., holotype. <bold>9</bold> epandrium, posterior view <bold>10</bold> epandrium, lateral view <bold>11</bold> hypandrium and phallic complex, ventral view <bold>12</bold> hypandrium and phallic complex, lateral view. Scale bar: 0.1 mm.</p></caption><graphic xmlns:xlink="http://www.w3.org/1999/xlink" xlink:href="zookeys-687-073-g004.jpg" position="float" orientation="portrait" xlink:type="simple" id="oo_147960.jpg"/></fig><p>
              <bold><italic>Female</italic>.</bold> Unknown.</p></tp:treatment-sec><tp:treatment-sec sec-type="type material" id="SECID0ESVAE"><title>Type material.</title><p>Holotype, ♂, China: Guizhou: Maolan, Yaoqu, 30. V. 2010, leg. Dan Zhou (photographed and genitalia prepared). Paratype, 2 ♂♂, same data as holotype (in 75% alcohol, deposited in <named-content xmlns:xlink="http://www.w3.org/1999/xlink" content-type="dwc:institutional_code" xlink:type="simple">CAU</named-content>).</p></tp:treatment-sec><tp:treatment-sec sec-type="distribution" id="SECID0E4VAE"><title>Distribution.</title><p>China (Guizhou).</p></tp:treatment-sec><tp:treatment-sec sec-type="remarks" id="SECID0ECWAE"><title>Remarks.</title><p>The new species is somewhat similar to <italic><tp:taxon-name><tp:taxon-name-part taxon-name-part-type="genus" reg="Siphunculina">S.</tp:taxon-name-part> <tp:taxon-name-part taxon-name-part-type="species" reg="minima">minima</tp:taxon-name-part></tp:taxon-name></italic> (de Meijere), but can be separated from the latter by the following features: ocellar triangle reaching anterior 0.6 of frons, gena 0.5 times as wide as first flagellomere; in <italic><tp:taxon-name><tp:taxon-name-part taxon-name-part-type="genus" reg="Siphunculina">S.</tp:taxon-name-part> <tp:taxon-name-part taxon-name-part-type="species" reg="minima">minima</tp:taxon-name-part></tp:taxon-name></italic>, the ocellar triangle reaches anterior 0.9 of frons, the gena is as wide as the first flagellomere (<xref ref-type="bibr" rid="B15">Kanmiya 1982</xref>).</p></tp:treatment-sec><tp:treatment-sec sec-type="etymology" id="SECID0ECXAE"><title>Etymology.</title><p>The specific name is from the Latin <tp:taxon-name><tp:taxon-name-part taxon-name-part-type="species" reg="scalpriformis">scalpriformis</tp:taxon-name-part></tp:taxon-name> (“knife-like”), referring to the shape of gonite.</p></tp:treatment-sec><ref-list><ref id="B15"><mixed-citation xmlns:xlink="http://www.w3.org/1999/xlink" xlink:type="simple">
          <person-group><name name-style="western"><surname>Kanmiya</surname><given-names>K</given-names></name></person-group> (<year>1982</year>) <article-title>Two new species and three new records of the genus <italic><tp:taxon-name><tp:taxon-name-part taxon-name-part-type="genus">Siphunculina</tp:taxon-name-part></tp:taxon-name></italic> Rondani from Japan (<tp:taxon-name><tp:taxon-name-part taxon-name-part-type="order">Diptera</tp:taxon-name-part></tp:taxon-name>: <tp:taxon-name><tp:taxon-name-part taxon-name-part-type="family">Chloropidae</tp:taxon-name-part></tp:taxon-name>).</article-title> <source>Japanese Journal of Sanitary Zoology</source> <volume>33</volume>(<issue>2</issue>): <fpage>111</fpage>–<lpage>121</lpage>. <ext-link xlink:type="simple" ext-link-type="doi" xlink:href="10.7601/mez.33.111">https://doi.org/10.7601/mez.33.111</ext-link></mixed-citation></ref></ref-list></tp:taxon-treatment>
