# Supplementary material for: Three new species and one new record of the genus Siphunculina from China (Diptera, Chloropidae)
Source: Zookeys. 2017 Aug 2;(687):73–88. doi: 10.3897/zookeys.687.13156 (PMC5672574; doi:10.3897/zookeys.687.13156)
Supplement: XML Treatment for Siphunculina shangyongensis [file zookeys.687.13156-treatment4.xml]

<!DOCTYPE tp:taxon-treatment
  PUBLIC "-//TaxonX//DTD Taxonomic Treatment Publishing DTD v0 20100105//EN" "tax-treatment-NSO.dtd">
<tp:taxon-treatment xmlns:tp="http://www.plazi.org/taxpub"><tp:treatment-meta><kwd-group><label>Taxon classification</label><kwd><named-content xmlns:xlink="http://www.w3.org/1999/xlink" content-type="kingdom">Animalia</named-content></kwd><kwd><named-content xmlns:xlink="http://www.w3.org/1999/xlink" content-type="order">Diptera</named-content></kwd><kwd><named-content xmlns:xlink="http://www.w3.org/1999/xlink" content-type="family">Chloropidae</named-content></kwd></kwd-group><mixed-citation publication-type="journal"><person-group><name><surname>Liu</surname><given-names>Xiao-Yan</given-names></name><name><surname>Nartshuk</surname><given-names>Emilia P.</given-names></name><name><surname>Yang</surname><given-names>Ding</given-names></name></person-group><article-title>Three new species and one new record of the genus <italic><tp:taxon-name><tp:taxon-name-part taxon-name-part-type="genus" reg="Siphunculina">Siphunculina</tp:taxon-name-part></tp:taxon-name></italic> from China (<tp:taxon-name><tp:taxon-name-part taxon-name-part-type="order">Diptera</tp:taxon-name-part></tp:taxon-name>, <tp:taxon-name><tp:taxon-name-part taxon-name-part-type="family">Chloropidae</tp:taxon-name-part></tp:taxon-name>)</article-title><source>Zookeys</source><day>2</day><month>8</month><year>2017</year><volume>2017</volume><issue>687</issue><fpage>73</fpage><lpage>88</lpage><pub-id pub-id-type="doi">10.3897/zookeys.687.13156</pub-id></mixed-citation></tp:treatment-meta><tp:nomenclature><tp:taxon-name>
              <tp:taxon-name-part taxon-name-part-type="genus" reg="Siphunculina">Siphunculina</tp:taxon-name-part>
              <tp:taxon-name-part taxon-name-part-type="species" reg="shangyongensis">shangyongensis</tp:taxon-name-part>
              <object-id xmlns:xlink="http://www.w3.org/1999/xlink" content-type="zoobank" xlink:type="simple">http://zoobank.org/67F6EFAD-6BE8-4820-B886-7A39745E3727</object-id>
            </tp:taxon-name><tp:taxon-status xmlns:xlink="http://www.w3.org/1999/xlink" xlink:type="simple">sp. n.</tp:taxon-status><xref ref-type="fig" rid="F5">Figs 13–14</xref><xref ref-type="fig" rid="F6">, 15–18</xref></tp:nomenclature><tp:treatment-sec sec-type="diagnosis" id="SECID0EBZAE"><title>Diagnosis.</title><p>Ocellar triangle black, smooth, shiny, reaching anterior 0.9 of frons, with slightly pointed apex. Scutellum with three pairs of scutellar setae on small tubercles. Cephalic and thoracic setae and setulae black. Notopleurals 1+1. Gonite nearly rectangular, slightly narrowed basally.</p><fig id="F5" position="float" orientation="portrait"><label>Figures 13–14.</label><caption><p>
                  <italic><tp:taxon-name><tp:taxon-name-part taxon-name-part-type="genus" reg="Siphunculina">Siphunculina</tp:taxon-name-part> <tp:taxon-name-part taxon-name-part-type="species" reg="shangyongensis">shangyongensis</tp:taxon-name-part></tp:taxon-name></italic> sp. n., holotype. habitus, <bold>13</bold> lateral view <bold>14</bold> dorsal view. Scale bar: 0.05 mm.</p></caption><graphic xmlns:xlink="http://www.w3.org/1999/xlink" xlink:href="zookeys-687-073-g005.jpg" position="float" orientation="portrait" xlink:type="simple" id="oo_147961.jpg"/></fig></tp:treatment-sec><tp:treatment-sec sec-type="description" id="SECID0EC1AE"><title>Description.</title><p>
              <bold><italic>Holotype. Male</italic></bold>. Body length 1.8 mm, wing length 1.6 mm.</p><p>
              <italic>Head</italic> black with gray microtomentum, 0.75 times as long as high in profile, as wide as thorax; face somewhat concave in lateral view, facial carina distinct; frons brown, 0.9 times as long as wide, projecting only slightly in front of eye; gena broad, 0.5 times as wide as first flagellomere, yellowish brown except for ventral margin black; parafacial indistinct; vibrissal angle distinctly produced beyond eye by subequal length to gena-width. Ocellar triangle black, smooth, shiny, reaching anterior 0.9 of frons, with slightly pointed apex; ocellar tubercle brown. Cephalic setae and setulae black. Antenna yellow with thick grayish microtomentum except for distodorsal margin of first flagellomere black; first flagellomere as long as wide; arista black except for basal segment yellow, with short brown pubescence. Proboscis brown with brown setulae; palpus yellow with brown setulae.</p><p>
              <italic>Thorax</italic> black, evenly covered with short setulae. Scutum 1.1 times as long as wide. Thoracic pleuron shiny brown without microtomentum. Scutellum black, 0.6 times as long as wide; 3 pairs of scutellar setae on small tubercles; apical scutellar seta 0.5 times as long as scutellum. Setae and setulae on thorax black; notopleurals 1+1, developed. Legs with coxae brown, femora brown with distal tips yellow, tibiae yellow with middle 1/3 of mid tibia brownish, middle 1/3 of hind tibia brown, tarsi yellow with hind <!--PageBreak-->tarsomeres 2-4 brown. Setulae on legs brown. Wing 2.2 times as long as wide, hyaline; veins yellowish brown. Relative lengths of 2nd : 3rd : 4th costal sections = 3 : 11 : 3; cross-veins <abbrev xmlns:xlink="http://www.w3.org/1999/xlink" xlink:title="radio-medial crossvein" id="ABBRID0EX1AE" xlink:type="simple">r-m</abbrev> and <abbrev xmlns:xlink="http://www.w3.org/1999/xlink" xlink:title="discal medial-cubital crossvein" id="ABBRID0E21AE" xlink:type="simple">dm-cu</abbrev> not approximated, <abbrev xmlns:xlink="http://www.w3.org/1999/xlink" xlink:title="radio-medial crossvein" id="ABBRID0E61AE" xlink:type="simple">r-m</abbrev> at basal 0.6 of discal medial cell. Halter brown.</p><p>
              <italic>Abdomen</italic> shiny brown except for tergite 1 yellow; venter yellow. Setulae on abdomen black.</p><p>
              <italic>Male genitalia</italic> (Figs <xref ref-type="fig" rid="F6">15–18</xref>): Epandrium blackish brown with long brown setulae; surstylus 0.6 times as long as epandrium in lateral view. Cercus short and broad, with a concavity on ventral margin. Gonite nearly rectangular, slightly narrowed basally; basiphallus slightly longer than wide, cylindrical; distiphallus short, membranous; phallapodeme long, distinctly projecting beyond hypandrium, with basal stalk narrow in <!--PageBreak-->lateral view. Hypandrium narrow, without two basal rounded projections, arms free and long, apex with internal projection long, external projection short.</p><fig id="F6" position="float" orientation="portrait"><label>Figures 15–18.</label><caption><p>
                  <italic><tp:taxon-name><tp:taxon-name-part taxon-name-part-type="genus" reg="Siphunculina">Siphunculina</tp:taxon-name-part> <tp:taxon-name-part taxon-name-part-type="species" reg="shangyongensis">shangyongensis</tp:taxon-name-part></tp:taxon-name></italic> sp. n., holotype. <bold>15</bold> epandrium, posterior view <bold>16</bold> epandrium, lateral view <bold>17</bold> hypandrium and phallic complex, ventral view <bold>18</bold> hypandrium and phallic complex, lateral view. Scale bar: 0.1 mm.</p></caption><graphic xmlns:xlink="http://www.w3.org/1999/xlink" xlink:href="zookeys-687-073-g006.jpg" position="float" orientation="portrait" xlink:type="simple" id="oo_147962.jpg"/></fig><p>
              <bold><italic>Female</italic>.</bold> Unknown.</p></tp:treatment-sec><tp:treatment-sec sec-type="type material" id="SECID0EY3AE"><title>Type material.</title><p>Holotype, ♂, China: Yunnan: Xishuangbanna, Shangyong, 7. V. 2007, leg. Wenliang Li (photographed and genitalia prepared). Paratype, 3 ♂♂, same locality and date as holotype, leg. Hui Dong (in 75% alcohol, deposited in <named-content xmlns:xlink="http://www.w3.org/1999/xlink" content-type="dwc:institutional_code" xlink:type="simple">CAU</named-content>).</p></tp:treatment-sec><tp:treatment-sec sec-type="distribution" id="SECID0ED4AE"><title>Distribution.</title><p>China (Yunnan).</p></tp:treatment-sec><tp:treatment-sec sec-type="remarks" id="SECID0EI4AE"><title>Remarks.</title><p>The new species is somewhat similar to <italic><tp:taxon-name><tp:taxon-name-part taxon-name-part-type="genus" reg="Siphunculina">S.</tp:taxon-name-part> <tp:taxon-name-part taxon-name-part-type="species" reg="bella">bella</tp:taxon-name-part></tp:taxon-name></italic> Kanmiya, but can be separated from the latter by the following features: hind tibia yellow except for middle 1/3 brown, tarsi yellow except for hind tarsomeres 2-4 brown, surstylus 0.6 times as long as epandrium in lateral view; in <italic><tp:taxon-name><tp:taxon-name-part taxon-name-part-type="genus" reg="Siphunculina">S.</tp:taxon-name-part> <tp:taxon-name-part taxon-name-part-type="species" reg="bella">bella</tp:taxon-name-part></tp:taxon-name></italic>, the hind tibia is yellow with largely infuscate maculae medially, the tarsi are entirely yellow, the surstylus is as long as epandrium in lateral view (<xref ref-type="bibr" rid="B17">Kanmiya 1989</xref>).</p></tp:treatment-sec><tp:treatment-sec sec-type="etymology" id="SECID0EI5AE"><title>Etymology.</title><p>The species is named after the type locality Shangyong.</p></tp:treatment-sec><ref-list><ref id="B17"><mixed-citation xmlns:xlink="http://www.w3.org/1999/xlink" xlink:type="simple">
          <person-group><name name-style="western"><surname>Kanmiya</surname><given-names>K</given-names></name></person-group> (<year>1989</year>) Study on the eye-flies, <italic><tp:taxon-name><tp:taxon-name-part taxon-name-part-type="genus">Siphunculina</tp:taxon-name-part></tp:taxon-name></italic> Rondani from the Oriental Region and Far East (<tp:taxon-name><tp:taxon-name-part taxon-name-part-type="order">Diptera</tp:taxon-name-part></tp:taxon-name>, <tp:taxon-name><tp:taxon-name-part taxon-name-part-type="family">Chloropidae</tp:taxon-name-part></tp:taxon-name>). Japanese Journal of Sanitary Zoology 40(suppl.): 65–86. <ext-link xlink:type="simple" ext-link-type="doi" xlink:href="10.7601/mez.40.65_2">https://doi.org/10.7601/mez.40.65_2</ext-link></mixed-citation></ref></ref-list></tp:taxon-treatment>
