# Supplementary material for: Three new species and one new record of the genus Siphunculina from China (Diptera, Chloropidae)
Source: Zookeys. 2017 Aug 2;(687):73–88. doi: 10.3897/zookeys.687.13156 (PMC5672574; doi:10.3897/zookeys.687.13156)
Supplement: XML Treatment for Siphunculina funicola [file zookeys.687.13156-treatment5.xml]

<!DOCTYPE tp:taxon-treatment
  PUBLIC "-//TaxonX//DTD Taxonomic Treatment Publishing DTD v0 20100105//EN" "tax-treatment-NSO.dtd">
<tp:taxon-treatment xmlns:tp="http://www.plazi.org/taxpub"><tp:treatment-meta><kwd-group><label>Taxon classification</label><kwd><named-content xmlns:xlink="http://www.w3.org/1999/xlink" content-type="kingdom">Animalia</named-content></kwd><kwd><named-content xmlns:xlink="http://www.w3.org/1999/xlink" content-type="order">Diptera</named-content></kwd><kwd><named-content xmlns:xlink="http://www.w3.org/1999/xlink" content-type="family">Chloropidae</named-content></kwd></kwd-group><mixed-citation publication-type="journal"><person-group><name><surname>Liu</surname><given-names>Xiao-Yan</given-names></name><name><surname>Nartshuk</surname><given-names>Emilia P.</given-names></name><name><surname>Yang</surname><given-names>Ding</given-names></name></person-group><article-title>Three new species and one new record of the genus <italic><tp:taxon-name><tp:taxon-name-part taxon-name-part-type="genus" reg="Siphunculina">Siphunculina</tp:taxon-name-part></tp:taxon-name></italic> from China (<tp:taxon-name><tp:taxon-name-part taxon-name-part-type="order">Diptera</tp:taxon-name-part></tp:taxon-name>, <tp:taxon-name><tp:taxon-name-part taxon-name-part-type="family">Chloropidae</tp:taxon-name-part></tp:taxon-name>)</article-title><source>Zookeys</source><day>2</day><month>8</month><year>2017</year><volume>2017</volume><issue>687</issue><fpage>73</fpage><lpage>88</lpage><pub-id pub-id-type="doi">10.3897/zookeys.687.13156</pub-id></mixed-citation></tp:treatment-meta><tp:nomenclature><tp:taxon-name>
              <tp:taxon-name-part taxon-name-part-type="genus" reg="Siphunculina">Siphunculina</tp:taxon-name-part>
              <tp:taxon-name-part taxon-name-part-type="species" reg="funicola">funicola</tp:taxon-name-part>
            </tp:taxon-name><tp:taxon-authority>(de Meijere, 1905)</tp:taxon-authority><xref ref-type="fig" rid="F7">Figs 19–20</xref><xref ref-type="fig" rid="F8">, 21–24</xref><!--PageBreak--><tp:nomenclature-citation-list><tp:nomenclature-citation><tp:taxon-name>
                  <tp:taxon-name-part taxon-name-part-type="genus" reg="Siphonella">Siphonella</tp:taxon-name-part> <tp:taxon-name-part taxon-name-part-type="species" reg="funicola">funicola</tp:taxon-name-part></tp:taxon-name><comment>de Meijere, 1905: 160. Type locatity: Indonesia (Java).</comment></tp:nomenclature-citation><tp:nomenclature-citation><tp:taxon-name>
                  <tp:taxon-name-part taxon-name-part-type="genus" reg="Microneurum">Microneurum</tp:taxon-name-part> <tp:taxon-name-part taxon-name-part-type="species" reg="funicolum">funicolum</tp:taxon-name-part></tp:taxon-name><comment>Becker, 1911: 141.</comment></tp:nomenclature-citation><tp:nomenclature-citation><tp:taxon-name>
                  <tp:taxon-name-part taxon-name-part-type="genus" reg="Liomicroneurum">Liomicroneurum</tp:taxon-name-part> <tp:taxon-name-part taxon-name-part-type="species" reg="funicolum">funicolum</tp:taxon-name-part></tp:taxon-name><comment>Duda, 1934: 112.</comment></tp:nomenclature-citation><tp:nomenclature-citation><tp:taxon-name>
                  <tp:taxon-name-part taxon-name-part-type="genus" reg="Siphunculina">Siphunculina</tp:taxon-name-part> <tp:taxon-name-part taxon-name-part-type="species" reg="funicola">funicola</tp:taxon-name-part></tp:taxon-name><comment>(de Meijere): Becker et de Meijere, 1913: 303; de Meijere, 1918: 340; Sabrosky, 1977: 300; Cherian, 1977: 364; Kanmiya, 1989: 68.</comment></tp:nomenclature-citation></tp:nomenclature-citation-list></tp:nomenclature><tp:treatment-sec sec-type="diagnosis" id="SECID0EMBAG"><title>Diagnosis.</title><p>Frons black with gray microtomentum. Ocellar triangle entirely shiny black with a broad median groove, reaching anterior margin of frons, with slightly pointed apex. Gena broad, 0.5 times as wide as first flagellomere. Antenna yellow except for dorsal margin of first flagellomere brown; arista with short pubescence. Thorax black with gray microtomentum. Scutellum with 4 pairs of scutellar setae on small tubercles. Cephalic and thoracic setae and setulae black; notopleurals 1+2. Legs black except for fore tibia, both ends of mid and hind tibiae and all tarsi yellow. Male genitalia (Figs <xref ref-type="fig" rid="F8">21–24</xref>): Surstylus shorter than epandrium in lateral view. Cercus 2 times as long as wide, deeply incised medially. Gonite long finger-like, basal 1/4 distinctly incised.</p><fig id="F7" position="float" orientation="portrait"><label>Figures 19–20.</label><caption><p>
                  <italic><tp:taxon-name><tp:taxon-name-part taxon-name-part-type="genus" reg="Siphunculina">Siphunculina</tp:taxon-name-part> <tp:taxon-name-part taxon-name-part-type="species" reg="funicola">funicola</tp:taxon-name-part></tp:taxon-name></italic> (de Meijere), male. habitus <bold>19</bold> lateral view <bold>20</bold> dorsal view. Scale bar 0.05 mm.</p></caption><graphic xmlns:xlink="http://www.w3.org/1999/xlink" xlink:href="zookeys-687-073-g007.jpg" position="float" orientation="portrait" xlink:type="simple" id="oo_147963.jpg"/></fig><fig id="F8" position="float" orientation="portrait"><label>Figures 21–24.</label><caption><p>
                  <italic><tp:taxon-name><tp:taxon-name-part taxon-name-part-type="genus" reg="Siphunculina">Siphunculina</tp:taxon-name-part> <tp:taxon-name-part taxon-name-part-type="species" reg="funicola">funicola</tp:taxon-name-part></tp:taxon-name></italic> (de Meijere), male. <bold>21</bold> epandrium, posterior view <bold>22</bold> epandrium, lateral view <bold>23</bold> hypandrium and phallic complex, ventral view <bold>24</bold> hypandrium and phallic complex, lateral view. Scale bar: 0.1 mm.</p></caption><graphic xmlns:xlink="http://www.w3.org/1999/xlink" xlink:href="zookeys-687-073-g008.jpg" position="float" orientation="portrait" xlink:type="simple" id="oo_147964.jpg"/></fig></tp:treatment-sec><tp:treatment-sec sec-type="material" id="SECID0ESDAG"><title>Specimens examined.</title><p>2 ♂♂, China: Hainan: Baisha, Hongmao, 19. V. 2007, leg. Ding Yang, 1 ♂, Hainan: Baisha, 22. V. 2007, leg. Kuiyan Zhang, 1 ♂, Hainan: Baisha, Yacha orchard, 19. IV. 2009, leg. Shan Huo (photographed and genitalia prepared).</p></tp:treatment-sec><tp:treatment-sec sec-type="distribution" id="SECID0EXDAG"><title>Distribution.</title><p>China (Hainan); Cambodia, India, Indonesia, Malaysia, Sri Lanka, Vietnam, Thailand, Nepal.</p></tp:treatment-sec><tp:treatment-sec sec-type="remarks" id="SECID0E3DAG"><title>Remarks.</title><p>This species has been called the Oriental eye-fly, predominantly inhabiting in the East and South Asian countries. The flies mass around men and cattle <!--PageBreak-->and cause considerable annoyance, and are responsible for spreading eye diseases. It is somewhat similar to <italic><tp:taxon-name><tp:taxon-name-part taxon-name-part-type="genus" reg="Siphunculina">S.</tp:taxon-name-part> <tp:taxon-name-part taxon-name-part-type="species" reg="ceylonica">ceylonica</tp:taxon-name-part></tp:taxon-name></italic> Kanmiya, but can be separated from the latter by the following features: ocellar triangle reaching anterior margin of frons, notopleurals 1+2, apical scutellar seta as long as scutellum, cercus twice as long as wide, deeply incised medially; in <italic><tp:taxon-name><tp:taxon-name-part taxon-name-part-type="genus" reg="Siphunculina">S.</tp:taxon-name-part> <tp:taxon-name-part taxon-name-part-type="species" reg="ceylonica">ceylonica</tp:taxon-name-part></tp:taxon-name></italic>, ocellar triangle reaching anterior 4/5 of frons, notopleurals 1+1, apical scutellar seta much shorter than scutellum, cercus short, widely incised medially (<xref ref-type="bibr" rid="B17">Kanmiya 1989</xref>).</p><!--PageBreak--></tp:treatment-sec><ref-list><ref id="B17"><mixed-citation xmlns:xlink="http://www.w3.org/1999/xlink" xlink:type="simple">
          <person-group><name name-style="western"><surname>Kanmiya</surname><given-names>K</given-names></name></person-group> (<year>1989</year>) Study on the eye-flies, <italic><tp:taxon-name><tp:taxon-name-part taxon-name-part-type="genus">Siphunculina</tp:taxon-name-part></tp:taxon-name></italic> Rondani from the Oriental Region and Far East (<tp:taxon-name><tp:taxon-name-part taxon-name-part-type="order">Diptera</tp:taxon-name-part></tp:taxon-name>, <tp:taxon-name><tp:taxon-name-part taxon-name-part-type="family">Chloropidae</tp:taxon-name-part></tp:taxon-name>). Japanese Journal of Sanitary Zoology 40(suppl.): 65–86. <ext-link xlink:type="simple" ext-link-type="doi" xlink:href="10.7601/mez.40.65_2">https://doi.org/10.7601/mez.40.65_2</ext-link></mixed-citation></ref></ref-list></tp:taxon-treatment>
